# Supplementary material for: Differential regulation of mTOR signaling determines sensitivity to AKT inhibition in diffuse large B cell lymphoma
Source: Oncotarget. 2016 Jan 27;7(8):9163–74. doi: 10.18632/oncotarget.7036 (PMC4891033; doi:10.18632/oncotarget.7036)
Supplement: Supplementary file 2 [file oncotarget-07-9163-s002.xlsx]

## Sheet: Sheet1
						Cell Name	COO Gene Signature Score	COO Subtype	AZD1208 GI50 (uM)	AZD5363 GI50 (uM)	AZD2014 GI50 (uM)	Rapamycin GI50 (uM)
						HT	-2.22	GCB	4.29	0.135	0.045	0.005
						KARPAS-422	-1.99246	GCB	25	0.1874	0.06299	0.005075
						SU-DHL-10	-1.56349	GCB	12.39	0.719	0.4709	4.686
						OCI-Ly4	-1.18963	GCB	1.037	0.117	0.02648	0.005075
						OCI-Ly1	-1.1783	GCB	8.982	0.1015	0.04269	0.005075
						OCI-Ly7	-1.11757	GCB	33.3	0.4937	0.1355	0.005075
						OCI-Ly19	-0.0376348	GCB	29	1.77	0.05945	0.005075
						OCI-Ly8	0.021988	GCB	33.3	0.1162	0.1902	0.005075
						U-2940	0.154485	Inter	0.1464	0.09524	0.1312	0.005075
						WILL-1	0.511904	Inter	2	22.84	0.1559	1.025
						PFEIFFER	0.592125	Inter	0.1541	0.2543	0.01988	0.005075
						U-2932	0.775959	ABC	2.3	2.652	0.1257	0.005075
						SU-DHL-8	0.916978	ABC	3.8	6.509	0.05597	0.005075
						Ri-1	1.4615	ABC	0.47	0.183	0.05725	0.005075
						OCI-Ly3	1.56121	ABC	4.1	1.888	0.08642	0.005075
						RC-K8	1.57043	ABC	0.9	33.3	0.1204
						SU-DHL-2	2.10746	ABC	12.9	14.02	0.2446	0.005075
						TMD8	3.70205	ABC	5.4	1.026	0.02519	0.005075
						HBL1	3.76826	ABC	0.34	4.45	0.05175	0.005075
						OCI-Ly10	4.04704	ABC	3.5	2.91	0.1442	0.005075
								Pharmacolgy ABC versus GCB Wilcox Rank Sum P-Value	0.01408	0.001563	0.9626	1
								Pharmacology and COO gene Signature Score Pearson Pearson Correlation Coefficient R	-0.459311	0.225572	-0.198847	-0.309887
								Pharmacology and COO gene Signature Score Pearson T-Statistic P-Value	0.04789	0.3531	0.4144	0.2108
