# Supplementary material for: Differential regulation of mTOR signaling determines sensitivity to AKT inhibition in diffuse large B cell lymphoma
Source: Oncotarget. 2016 Jan 27;7(8):9163–74. doi: 10.18632/oncotarget.7036 (PMC4891033; doi:10.18632/oncotarget.7036)
Supplement: Supplementary file 3 [file oncotarget-07-9163-s003.xlsx]

## Sheet: Sheet1
		Cell Name	COO Gene Signature Score	COO Subtype	AKT1 Affymetrix Log2 (207163 s_at)	PIM1 Affymetrix Log2 (209193_at)	PIM2 Affymetrix Log2 (204269_at)	PIM3 Affymetrix Log2 (224739_at)	PTEN Affymetrix Log2 (225363_at)	AZD1208 GI50 (uM)	AZD5363 GI50 (uM)
		HT	-2.22	GCB	8.0362	4.8074	8.0627	7.8245	10.1923	4.29	0.135
		KARPAS-422	-1.99246	GCB	8.8228	4.4751	7.1357	7.3714	9.6565	25	0.1874
		SU-DHL-10	-1.56349	GCB	7.2854	6.3107	8.1985	9.9348	9.9403	12.39	0.719
		OCI-Ly4	-1.18963	GCB	8.149	4.589	6.677	8.7381	9.4278	1.037	0.117
		OCI-Ly1	-1.1783	GCB	8.5553	8.8512	9.2726	8.3152	2.0097	8.982	0.1015
		OCI-Ly7	-1.11757	GCB	7.4213	7.2795	8.9104	9.3677	10.5187	33.3	0.4937
		OCI-Ly19	-0.0376348	GCB	8.3903	5.8135	6.0575	8.1967	10.6222	29	1.77
		OCI-Ly8	0.021988	GCB	8.4655	5.4419	6.9935	8.6627	9.8037	33.3	0.1162
		U-2940	0.154485	Inter	6.4793	9.1734	9.8131	10.5039	10.0861	0.1464	0.09524
		WILL-1	0.511904	Inter	7.7992	8.2407	9.6766	8.8602	10.1786	2	22.84
		PFEIFFER	0.592125	Inter	7.8625	9.2218	10.4341	8.2776	9.7967	0.1541	0.2543
		U-2932	0.775959	ABC	7.3842	8.9598	9.4821	8.8891	9.9495	2.3	2.652
		SU-DHL-8	0.916978	ABC	7.9367	7.9113	6.8891	9.434	10.4425	3.8	6.509
		Ri-1	1.4615	ABC	8.5003	10.9194	9.9568	9.22	10.5705	0.47	0.183
		OCI-Ly3	1.56121	ABC	7.981	7.0197	7.3639	10.808	9.7829	4.1	1.888
		RC-K8	1.57043	ABC	7.2471	7.9655	10.4791	10.1867	9.2668	0.9	33.3
		SU-DHL-2	2.10746	ABC	7.6536	9.0454	11.4078	8.1297	9.3055	12.9	14.02
		TMD8	3.70205	ABC	7.3408	9.5447	10.7844	8.6654	10.4607	5.4	1.026
		HBL1	3.76826	ABC	6.0901	11.8465	11.4278	9.3786	10.9019	0.34	4.45
		OCI-Ly10	4.04704	ABC	7.7904	9.7454	11.0703	9.8442	9.8994	3.5	2.91
									Pharmacology and AKT1 Gene Expression Pearson Correlation Coefficient R	0.38	-0.207
									Pharmacology and AKT1 Gene Expression Pearson Correlation T-Statistic P-Value	0.1	0.38
									Pharmacology and PIM1 Gene Expression Pearson Correlation Coefficient R	-0.51435	0.142226
									Pharmacology and PIM1 Gene Expression Pearson Correlation T-Statistic P-Value	0.02033	0.5497
									Pharmacology and PIM2 Gene Expression Pearson Correlation Coefficient R	-0.474908	0.330682
									Pharmacology and PIM2 Gene Expression Pearson Correlation T-Statistic P-Value	0.03435	0.1544
									Pharmacology and PIM3 Gene Expression Pearson Correlation Coefficient R	-0.34496	0.195693
									Pharmacology and PIM3 Gene Expression Pearson Correlation T-Statistic P-Value	0.1363	0.4083
									Pharmacology and PTEN Gene Expression Pearson Correlation Coefficient R	0.02	0.034
									Pharmacology and PTEN Gene Expression Pearson Correlation T-Statistic P-Value	0.935	0.886
