# Supplementary material for: Differential regulation of mTOR signaling determines sensitivity to AKT inhibition in diffuse large B cell lymphoma
Source: Oncotarget. 2016 Jan 27;7(8):9163–74. doi: 10.18632/oncotarget.7036 (PMC4891033; doi:10.18632/oncotarget.7036)
Supplement: Supplementary file 4 [file oncotarget-07-9163-s004.xlsx]

## Sheet: Sheet1
Inhibitor	Target	Reference PMID
GSK690693	AKT1, AKT2, AKT3	18381444
MK2206	AKT1, AKT2	20571069
AZD5363	AKT1, AKT2, AKT3	22294718
PF-4708671	S6K1	20704563
AT7867	AKT1, AKT2, AKT3, S6K1	20423992
AZD1208	PIM1, PIM2, PIM3	24363397
Rapamycin	mTORC1	7809080
Everolimus	mTORC1	9233698
AZD2014	mTORC1, mTORC2	23375793
GS-9973	SYK	24779514
Ibrutinib	BTK	20615965
LY-333531	PKCβ	8709095
C21H25ClN4O2	IKKβ	15225717
