# Supplementary material for: Differential regulation of mTOR signaling determines sensitivity to AKT inhibition in diffuse large B cell lymphoma
Source: Oncotarget. 2016 Jan 27;7(8):9163–74. doi: 10.18632/oncotarget.7036 (PMC4891033; doi:10.18632/oncotarget.7036)
Supplement: Supplementary file 5 [file oncotarget-07-9163-s005.xlsx]

## Sheet: Sheet1
	HBL-1	HLY-1	Ri-1	TMD8	OCI-LY10	U-2932	SU-DHL-2	RC-K8	WILL2	WILL1	SU-DHL-4	SU-DHL-8	OCI-LY3	OCI-LY18	OCI-LY19	Karpas 422	OCI-LY8	OCI-LY7
	ABC	ABC	ABC	ABC	ABC	ABC	ABC	ABC	int	int	GCB	GCB	ABC	GCB	GCB	GCB	GCB	GCB
PTEN						L	L									A		L			fusion
A20/TNFAIP3																					mutation
MYD88																					truncating
CD79A																					Amplification
CD79B																					Deletion
CARD11																				L	Protein expression low
RELB																				A	Protein expression absent
RELA/p65
MYC
BCL2
